# Supplementary material for: Linking Macroinvertebrates and Physicochemical Parameters for Water Quality Assessment in the Lower Basin of the Volta River in Ghana
Source: Environ Manage. 2021 Sep 16;68(6):928–36. doi: 10.1007/s00267-021-01535-1 (PMC8578086; doi:10.1007/s00267-021-01535-1)
Supplement: Supplementary file 1 — Supplementary Information [file 267_2021_1535_MOESM1_ESM.xlsx]

## Sheet: Table SI 1
Table SI 1.
Physical Characteristics of sampling sites (classification adopted from the Rapid Bioassessment Protocol), D = Dominant
Location	Watershed Features	Riparian Vegetation		In Stream Features			Substratum
	Nature and Land Use	Bank Erosion	Structure	Canopy cover	Physical Alteration	Type	Cobbles	Rock	Sand
Sedorm 1 (T1)	Agricultural	Slight	Grass (D), shrubs	None	Check dam downstream	Pool	-	-	1
Sedorm 2 (T2)	Landing site (Fish)	Moderate	Baren lands (D), weeds	None	Check dam downstream	Pool	0.25	0.1	0.65
Marine 1 (T3)	Tourism, Residential, Aquaculture	Moderate	Baren lands (D)	None	Check dam downstream	Pool	0.35	0.5	0.15
WRI (T4)	Aquaculture, Water Research Office	None	Grass, shrubs (D), Trees	None	None	Riffles	-	-	1
ATL (T5)	Industrial, Agriculture	Slight	Grass, shrubs (D), Trees	Slight	None	Riffles	-	-	1
ADI Lake (T6, Ref.)	Forest /vegetation cover	None	Trees	Good	None	Riffles	-	-	1
Kpong (T7)	Township, Small Workshops, Waste dump	Moderate	Weeds, shrubs (D), Trees	Slight	Check dam downstream	Pool	-	-	1
Akuse Canal (T8)	Agricultural, Township	Slight	Weeds (D), Irrigation	None	None	Riffles	0.1	-	0.9
Akuse Bridge (T9)	Agricultural, Township	Moderate	Grass, shrubs (D), Trees	Slight	Check confluence downstream	Pool	0.15	0.02	0.83
Akuse/ Sand Winning (T10)	Township, sand winning	Slight	shrubs, Trees (D)	Slight	Check Sand winning Upstream	Pool	-	-	1

## Sheet: Table SI 2
Table SI 2.
Range of variation mean and standard deviation of the physico-chemical characteristics of water of River Volta during January-February 2016 and May-June 2016.
Site	Season	Site	Sampling	pH	Temperature	EC	Turbidity	Nitrate	Nitrite	Ammonia	Phosphate	BOD	Total solids	TDS	DO
Dry sedorm 1_a	Dry	Sedorm1	S1	4.4	32.8	65	33.9	0.4	0.01	0.04	1.82	4.94	19	43	12.81
Dry sedorm 1_b	Dry	Sedorm1	S2	4.5	31.8	70.5	34.8	0.48	0.02	0.03	1.98	4.82	20.24	44.8	13.5
Dry sedorm 1_c	Dry	Sedorm1	S3	4.48	32.5	68.2	35.7	0.5	0.01	0.03	1.87	5.25	18.56	46.7	12.9
Dry sedorm 2_a	Dry	Sedorm2	S1	6.56	31.72	65	95.6	0.6	0.02	0.02	0.18	5.19	41	42	11.14
Dry sedorm 2_b	Dry	Sedorm2	S2	6.76	30.78	68.9	92.7	0.52	0.02	0.02	0.24	5.28	42.35	44.56	11.28
Dry sedorm 2_c	Dry	Sedorm2	S3	6.82	31.29	64.8	94.8	0.43	0.03	0.03	0.25	5.43	44.35	43.76	12.45
Dry marine _a	Dry	Marine	S1	6.66	31.3	65	31.2	1.6	0.01	0.04	0.18	4.11	13	42	11.24
Dry marine _b	Dry	Marine	S2	7.21	30.45	68.7	29.85	1.65	0.02	0.01	0.21	4.34	15.25	43.65	12.45
Dry marine _c	Dry	Marine	S3	6.72	31.28	67.25	28.25	1.72	0.01	0.02	0.19	4.28	14.5	40.35	14.67
Dry WRI_a	Dry	WRI	S1	7.31	28.85	65	37	0.7	0.01	0.01	0.16	3.42	14	42	8.03
Dry WRI_b	Dry	WRI	S2	7.45	29.56	67.34	35.67	0.72	0.02	0.03	0.18	3.52	14.85	44.56	8.67
Dry WRI_c	Dry	WRI	S3	7.5	29.43	68.45	36.45	0.7	0.03	0.02	0.2	3.45	14.97	43.47	8.54
Dry ATL_a	Dry	ATL	S1	6.53	28.06	80	23.2	1.4	0.01	0.52	4.8	4.34	11	52	11.32
Dry ATL_b	Dry	ATL	S2	6.45	29.85	82.45	24.45	1.45	0.02	0.62	4.56	4.44	12.36	54.32	12.45
Dry ATL_c	Dry	ATL	S3	6.75	29.68	81.87	25	1.35	0.03	0.65	4.97	4.87	12.82	52.85	13.34
Dry ADI lake_a	Dry	ADIlake	S1	7.28	28.23	65	28.2	0.5	0.01	0	0.23	3.13	18	42	6.53
Dry ADI lake_b	Dry	ADIlake	S2	7.5	29.45	66.72	29.45	0.46	0.02	0	0.28	3.45	18.72	44.35	7.35
Dry ADI lake_c	Dry	ADIlake	S3	7.8	29.45	68.72	28.74	0.48	0.01	0.01	0.32	3.87	19.2	43.67	7.34
Dry Kpong_a	Dry	Kpong	S1	6.47	30.01	72	27	0.7	0.01	0.01	1.52	4.11	10	47	8.8
Dry Kpong_b	Dry	Kpong	S2	6.68	29.45	73.56	28.8	0.72	0.01	0.02	1.67	4.25	12.34	48.85	8.75
Dry Kpong_c	Dry	Kpong	S3	6.82	29.78	74.69	29.2	0.78	0.03	0.01	1.62	4.34	12.45	49.3	8.45
Dry AkuseCanal_a	Dry	AkuseCanal	S1	6.8	29.4	66	30.2	0.4	0.01	0.03	0.18	5.58	12	43	8.12
Dry AkuseCanal_b	Dry	AkuseCanal	S2	7.2	29.56	67.35	31.25	0.43	0.02	0.02	0.19	5.78	12.48	44.56	8.54
Dry AkuseCanal_c	Dry	AkuseCanal	S3	6.9	30.25	68.48	29.87	0.38	0.01	0.01	0.23	5.82	13.56	43.45	8.89
Dry Akuse Bridge_a	Dry	AkuseBridge	S1	6.3	28.09	144	87.6	1.4	0.03	0	0.46	2.18	39	94	4.41
Dry Akuse Bridge_b	Dry	AkuseBridge	S2	6.82	29.45	148.94	88.35	1.56	0.02	0.01	0.53	2.21	38.45	95.25	4.47
Dry Akuse Bridge_c	Dry	AkuseBridge	S3	6.92	30.21	145.74	90.21	1.58	0.01	0.02	0.48	2.54	39.67	98.74	4.72
Dry Akuse sand winning_a	Dry	AkuseSand	S1	7.08	28.09	74	28	0.1	0.01	0.15	0.31	3.34	14	48	4.9
Dry Akuse sand winning_b	Dry	AkuseSand	S2	7.35	29.45	75.7	29.43	0.12	0.02	0.18	0.45	3.67	12.54	50.25	4.72
Dry Akuse sand winning_c	Dry	AkuseSand	S3	7.48	30.45	78.9	29.25	0.15	0.01	0.23	0.38	3.65	13.57	49.87	4.35
Wet sedorm 1_a	Wet	Sedorm1	S4	9.55	30.6	85	23	2.6	0.01	0.03	3.11	4.02	11	55	9.62
Wet sedorm 1_b	Wet	Sedorm1	S5	9.48	31.45	84.65	24.82	2.9	0.02	0.01	3.28	4.87	12.45	58.9	9.76
Wet sedorm 1_c	Wet	Sedorm1	S6	10.25	29.45	85.68	25.67	2.56	0.03	0.02	3.89	4.76	13.25	54.86	9.45
Wet sedorm 2_a	Wet	Sedorm2	S4	8.78	29.36	71	5	1.4	0.01	0.02	0.14	2.05	14	46	5.72
Wet sedorm 2_b	Wet	Sedorm2	S5	8.45	28.48	72.45	6	1.5	0.03	0.01	0.18	2.23	12.45	48.89	5.76
Wet sedorm 2_c	Wet	Sedorm2	S6	8.68	29.78	70.48	5.8	148	0.02	0.02	0.16	2.45	13.67	46.79	5.82
Wet marine _a	Wet	Marine	S4	8.59	30.67	73	8	2.3	0.02	0.05	0.14	4.63	12	48	8.42
Wet marine _b	Wet	Marine	S5	9.72	31.25	71.27	7	2.5	0.01	0.04	0.18	4.79	13.56	49.25	8.76
Wet marine _c	Wet	Marine	S6	10.25	29.76	70.56	6	2.67	0.03	0.05	0.14	4.53	14.67	50.25	8.93
Wet WRI_a	Wet	WRI	S4	8.58	29.42	68	6	1.7	0.02	0.08	0.23	1.02	11	44	4.88
Wet WRI_b	Wet	WRI	S5	8.52	28.96	69.45	7	1.8	0.03	0.06	0.24	1.45	12	46.8	4.56
Wet WRI_c	Wet	WRI	S6	8.48	30.45	67.34	8	1.78	0.04	0.05	0.38	1.28	12.6	45.28	4.62
Wet ATL_a	Wet	ATL	S4	8.76	29.62	80	4	1.4	0.01	0.06	0.33	2.85	7	52	4.87
Wet ATL_b	Wet	ATL	S5	8.25	29.56	81.36	5	1.48	0.02	0.04	0.45	2.76	8	54.25	4.78
Wet ATL_c	Wet	ATL	S6	8.48	29.18	80.57	8	1.52	0.01	0.05	0.38	2.72	9	54.98	4.58
Wet ADI lake_a	Wet	ADIlake	S4	8.68	29.17	68	3	1.1	0.01	0.02	0.18	2.47	5	44	4.93
Wet ADI lake_b	Wet	ADIlake	S5	8.72	29.48	70.21	4	1.25	0.02	0.01	0.19	2.58	7	45.8	4.87
Wet ADI lake_c	Wet	ADIlake	S6	8.86	28.56	71.54	3	1.14	0.03	0.02	0.15	2.59	8	48.9	4.75
Wet Kpong_a	Wet	Kpong	S4	8.56	31.09	74	4	1.2	0.01	0.07	0.14	1.39	7	48	4.87
Wet Kpong_b	Wet	Kpong	S5	8.49	30.42	73.57	6	1.28	0.03	0.06	0.17	1.52	6	49.87	4.72
Wet Kpong_c	Wet	Kpong	S6	8.72	29.78	75.48	5	1.34	0.02	0.05	0.18	1.48	4	48.6	4.85
Wet Akuse canal_a	Wet	AkuseCanal	S4	8.8	30.43	68	4	1.3	0.01	0.05	0.3	2.05	6	44	8.63
Wet Akuse canal_b	Wet	AkuseCanal	S5	8.92	31.26	67.84	5	1.28	0.03	0.04	0.43	2.45	7	45.9	8.72
Wet Akuse canal_c	Wet	AkuseCanal	S6	7.98	30.45	68.69	7	1.45	0.01	0.03	0.37	2.56	4	41.8	8.75
Wet Akuse bridge_a	Wet	AkuseBridge	S4	8.15	30.39	162	67	6.8	0.04	1.01	0.73	15.8	46	105	3.68
Wet Akuse bridge_b	Wet	AkuseBridge	S5	8.35	31.25	164.56	68.75	7.25	0.05	1.34	0.78	15.92	47.8	104.7	3.75
Wet Akuse bridge_c	Wet	AkuseBridge	S6	8.45	30.32	165.43	68.72	7.9	0.05	1.45	0.75	14.85	45.9	105.8	4.25
Wet Akuse sand winning_a	Wet	AkuseSand	S4	8.34	30.58	70	8	2.2	0.01	1.06	0.17	18.42	9	46	2.09
Wet Akuse sand winning_b	Wet	AkuseSand	S5	8.26	30.54	72.35	7	2.56	0.02	1.24	0.17	18.48	8.45	45.72	2.35
Wet Akuse sand winning_c	Wet	AkuseSand	S6	8.76	31.25	70.85	6	2.73	0.01	1.07	0.19	18.72	7.98	47.92	2.65

## Sheet: Table SI 3
Table SI 3.
Abundance of macroinvertebrate fauna recorded in the River Volta during January-February 2016 and May-June 2016.
Site	Season	Site	Sampling	Lymnaea glabra	Polypedilum fuscipenne	Mya arenaria	Bithynia sp.	Steriochironomus sp	Juvenile fish	Ictinogomphus sp.	Laccophilus sp.	Centroptiloides sp.	Hagenius sp.	Lethocerus sp.	Physa sp.	Phaon iridipennis	Centroptilum sp.	Culicidae sp.	Eurymetra sp.	Pomacea paludosa
Dry sedorm 1_a	Dry	Sedorm1	S1	33	6	0	0	0	0	0	0	0	0	0	0	0	0	0	0	0
Dry sedorm 1_b	Dry	Sedorm1	S2	28	7	0	0	0	0	2	0	0	0	0	0	0	0	0	0	0
Dry sedorm 1_c	Dry	Sedorm1	S3	25	5	0	0	0	0	3	0	0	0	0	0	0	0	0	0	0
Dry sedorm 2_a	Dry	Sedorm2	S1	5	0	0	0	4	0	0	0	0	0	0	0	0	0	0	0	0
Dry sedorm 2_b	Dry	Sedorm2	S2	8	2	0	0	0	0	0	0	0	0	0	0	0	0	0	0	0
Dry sedorm 2_c	Dry	Sedorm2	S3	10	1	0	0	0	0	0	0	0	0	0	0	0	0	0	0	0
Dry marine _a	Dry	Marine	S1	0	5	3	5	0	0	0	0	0	0	0	0	0	0	0	0	0
Dry marine _b	Dry	Marine	S2	2	4	1	0	1	0	0	0	0	0	0	0	0	0	0	0	0
Dry marine _c	Dry	Marine	S3	3	3	2	0	2	0	0	0	0	0	0	0	0	0	0	0	0
Dry WRI_a	Dry	WRI	S1	0	0	0	0	10	6	0	0	0	0	0	0	0	0	0	0	0
Dry WRI_b	Dry	WRI	S2	1	0	0	0	0	0	0	0	0	0	0	0	0	0	0	0	0
Dry WRI_c	Dry	WRI	S3	1	0	0	0	0	0	0	0	0	0	0	0	0	0	0	0	0
Dry ATL_a	Dry	ATL	S1	6	0	0	0	0	0	8	2	5	0	0	0	0	0	0	0	0
Dry ATL_b	Dry	ATL	S2	8	1	0	0	0	0	0	0	0	0	0	0	0	0	0	0	0
Dry ATL_c	Dry	ATL	S3	7	0	0	0	0	0	0	0	0	0	0	0	0	0	0	0	0
Dry ADI lake_a	Dry	ADIlake	S1	14	6	0	0	0	0	0	0	0	7	0	0	0	0	0	0	0
Dry ADI lake_b	Dry	ADIlake	S2	15	7	0	0	1	0	0	0	0	0	0	0	0	0	0	0	0
Dry ADI lake_c	Dry	ADIlake	S3	14	7	0	0	2	0	0	0	0	0	0	0	0	0	0	0	0
Dry Kpong_a	Dry	Kpong	S1	0	0	0	0	0	0	0	0	0	0	2	0	0	0	0	0	0
Dry Kpong_b	Dry	Kpong	S2	1	1	0	0	2	0	0	0	0	0	0	0	0	0	0	0	0
Dry Kpong_c	Dry	Kpong	S3	2	0	0	0	0	0	0	0	0	0	0	0	0	0	0	0	0
Dry AkuseCanal_a	Dry	AkuseCanal	S1	0	42	0	0	1	14	0	0	0	0	0	0	0	0	0	0	0
Dry AkuseCanal_b	Dry	AkuseCanal	S2	1	39	0	0	1	0	0	0	0	0	0	5	0	0	0	0	0
Dry AkuseCanal_c	Dry	AkuseCanal	S3	3	38	0	0	0	0	0	0	0	0	0	0	0	0	0	0	0
Dry Akuse Bridge_a	Dry	AkuseBridge	S1	0	4	0	0	0	9	0	0	2	0	0	5	0	0	0	0	0
Dry Akuse Bridge_b	Dry	AkuseBridge	S2	2	6	1	0	1	0	0	0	7	0	0	7	0	2	0	0	0
Dry Akuse Bridge_c	Dry	AkuseBridge	S3	3	7	2	0	1	0	0	0	0	0	0	2	0	0	0	0	0
Dry Akuse sand winning_a	Dry	AkuseSand	S1	0	0	0	0	0	10	0	0	29	0	0	0	5	6	0	0	0
Dry Akuse sand winning_b	Dry	AkuseSand	S2	2	1	0	0	0	0	0	0	0	0	0	3	0	0	0	0	0
Dry Akuse sand winning_c	Dry	AkuseSand	S3	1	2	0	0	0	10	0	0	10	0	0	0	4	2	0	0	0
Wet sedorm 1_a	Wet	Sedorm1	S4	52	0	0	0	0	0	0	0	0	0	0	5	0	0	0	0	0
Wet sedorm 1_b	Wet	Sedorm1	S5	55	2	0	0	0	14	0	0	0	0	0	4	4	4	0	0	0
Wet sedorm 1_c	Wet	Sedorm1	S6	54	3	0	0	0	0	0	0	22	0	0	4	3	3	0	0	0
Wet sedorm 2_a	Wet	Sedorm2	S4	8	0	0	0	4	0	0	0	0	0	0	3	2	0	0	0	0
Wet sedorm 2_b	Wet	Sedorm2	S5	7	2	1	0	2	12	1	0	27	0	1	4	1	5	0	0	0
Wet sedorm 2_c	Wet	Sedorm2	S6	6	2	1	0	4	11	1	0	24	0	1	5	5	3	0	0	0
Wet marine _a	Wet	Marine	S4	0	0	3	0	0	0	0	0	0	0	0	0	0	0	0	0	0
Wet marine _b	Wet	Marine	S5	9	10	2	0	6	12	1	0	24	0	0	4	5	2	0	0	0
Wet marine _c	Wet	Marine	S6	28	2	1	0	2	7	2	0	23	0	0	2	4	2	0	0	0
Wet WRI_a	Wet	WRI	S4	0	0	0	0	15	0	0	0	7	2	0	9	0	0	4	0	0
Wet WRI_b	Wet	WRI	S5	25	0	0	0	14	0	0	0	0	0	0	0	0	0	0	0	0
Wet WRI_c	Wet	WRI	S6	21	0	0	0	10	0	0	0	0	0	0	0	0	0	0	0	0
Wet ATL_a	Wet	ATL	S4	6	0	0	0	0	0	9	3	5	0	0	0	0	0	3	38	0
Wet ATL_b	Wet	ATL	S5	5	0	0	0	0	0	0	0	0	0	0	0	0	0	0	0	0
Wet ATL_c	Wet	ATL	S6	6	0	0	0	0	0	0	0	0	0	0	0	0	0	0	0	0
Wet ADI lake_a	Wet	ADIlake	S4	22	0	0	0	0	6	0	0	0	10	0	0	0	0	0	0	0
Wet ADI lake_b	Wet	ADIlake	S5	29	0	0	0	0	7	0	0	0	9	0	0	0	0	0	0	0
Wet ADI lake_c	Wet	ADIlake	S6	9	0	0	0	0	8	0	0	0	7	0	0	0	0	0	0	0
Wet Kpong_a	Wet	Kpong	S4	2	0	0	0	0	2	0	0	0	4	4	4	0	0	0	0	0
Wet Kpong_b	Wet	Kpong	S5	2	0	0	0	0	3	0	0	0	5	4	0	0	0	0	0	0
Wet Kpong_c	Wet	Kpong	S6	3	0	0	0	0	4	0	0	0	6	5	0	0	0	0	0	0
Wet Akuse canal_a	Wet	AkuseCanal	S4	17	0	0	0	0	5	0	0	0	0	0	0	0	0	0	0	10
Wet Akuse canal_b	Wet	AkuseCanal	S5	18	0	0	0	0	3	0	0	5	0	0	0	0	0	0	0	0
Wet Akuse canal_c	Wet	AkuseCanal	S6	18	0	0	0	0	2	0	0	6	0	0	0	0	0	0	0	0
Wet Akuse bridge_a	Wet	AkuseBridge	S4	16	0	0	0	0	0	0	0	0	0	0	5	0	0	0	0	0
Wet Akuse bridge_b	Wet	AkuseBridge	S5	12	0	0	0	0	0	0	0	0	0	0	5	0	0	0	0	0
Wet Akuse bridge_c	Wet	AkuseBridge	S6	10	0	0	0	0	0	0	0	0	0	0	4	0	0	0	0	0
Wet Akuse sand winning_a	Wet	AkuseSand	S4	5	0	0	0	0	0	0	0	0	0	0	1	0	0	0	0	0
Wet Akuse sand winning_b	Wet	AkuseSand	S5	5	0	0	0	0	3	1	2	3	12	3	4	0	0	0	0	0
Wet Akuse sand winning_c	Wet	AkuseSand	S6	4	0	0	0	0	2	1	3	4	11	1	2	0	0	0	0	0

## Sheet: Table SI 4
Table SI 4.
Concentrations of pesticides measured in the River Volta during January-February 2016 and May-June 2016 (µg/L).
Site	Season	Site	Sampling	Lindane	Delta-HCH	Heptachlor	Aldrin	ɣ-Chlordane	α-Endosulfan	DDE	Endrin	Dieldrin	DDD	DDT	*Endo Sulfate	Methoxychlor	Ethoprophos	Diazinon	Dimethoate	*Piri-methyl	Chlorpyrifos	Fenitrothion	Malathion	Chlorfenvinphos	Profenofos	Allethrin	Bifenthrin	λ-Cyhalothrin	Permethrin	Cyfluthrin	Cypermethrin	Fenvalerate	Deltamethrin
Dry sedorm 1_a	Dry	Sedorm1	S1	0	0	0	0	0	0	0	0	0	0	0	0	0	0	0	0	0	0	0	0	0	0	0	0	0.6	0	0	0	0	0
Dry sedorm 1_b	Dry	Sedorm1	S2	0	0	0	0	0	0	0	0	0	0	0	0	0	0	0	0	0	0	0	0	0	0	0	0	0	0	0	0	0	0
Dry sedorm 1_c	Dry	Sedorm1	S3	0	0	0	0	0	0	0	0	0	0	0	0	0	0	0	0	0	0	0	0	0	0	0	0	0	0	0	0	0	0
Dry sedorm 2_a	Dry	Sedorm2	S1	0	0	0	0	0	0	0	0	0	0	0	0	0	0	0	0	0	0	0	0	0	0	0	0	0	0	0	0	0	0
Dry sedorm 2_b	Dry	Sedorm2	S2	0	0	0	0	0	0	0	0	0	0	0	0	0	0	0	0	0	0	0	0	0	0	0	0	0	0	0	0	0	0
Dry sedorm 2_c	Dry	Sedorm2	S3	0	0	0	0	0	0	0	0	0	0	0	0	0	0	0	0	0	0	0	0	0	0	0	0	0	0	0	0	0	0
Dry marine _a	Dry	Marine	S1	0	0	0	0	0	0	0	0	0	0	0	0	0	0	0	0	0	0	0	0	0	0	0	0	0	0	0	0	0	0
Dry marine _b	Dry	Marine	S2	0	0	0	0	0	0	0	0	0	0	0	0	0	0	0	0	0	0	0	0	0	0	0	0	0	0	0	0	0	0
Dry marine _c	Dry	Marine	S3	0	0	0	0	0	0	0	0	0	0	0	0	0	0	0	0	0	0	0	0	0	0	0	0	0	0	0	1.4	0	0
Dry WRI_a	Dry	WRI	S1	0	0	0	0	0	0	0	0	0	0	0	0	0	0	0	0	0	0	0	0	0	0	0	0	0	0	0	0	0	0
Dry WRI_b	Dry	WRI	S2	0	0	0	0	0	0	0	0	0	0	0	0	0	0	0	0	0	0	0	0	0	0	0	0	0	0	0	0	0	0
Dry WRI_c	Dry	WRI	S3	0	0	0	0	0	0	0	0	0	0	0	0	0	0	0	0	0	0	0	0	0	0	0	0	0	0	0	0	0	0
Dry ATL_a	Dry	ATL	S1	0	0	0	0	0	0	0	0	0	0	0	0	0	0	0	0	0	0	0	0	0	0	0	0	0	0	0	0	0	0
Dry ATL_b	Dry	ATL	S2	0	0	0	0	0	0	0	0	0	0	0	0	0	0	0	0	0	0	0	0	0	0	0	0	0	0	0	0	0	0
Dry ATL_c	Dry	ATL	S3	0	0	0	0	0	0	0	0	0	0	0	0	0	0	0	0	0	0	0	0	0	0	0	0	0	0	0	0	0	0
Dry ADI lake_a	Dry	ADIlake	S1	0	0	0	0	0	0	0	0	0	0	0	0	0	0	0	0	0	0	0	0	0	0	0	0	0	0	0	0	0	0
Dry ADI lake_b	Dry	ADIlake	S2	0	0	0	0	0	0	0	0	0	0	0	0	0	0	0	0	0	0	0	0	0	0	0	0	0	0	0	0	0	0
Dry ADI lake_c	Dry	ADIlake	S3	0	0	0	0	0	0	0	0	0	0	0	0	0	0	0	0	0	0	0	0	0	0	0	0	0	0	0	0	0	0
Dry Kpong_a	Dry	Kpong	S1	0	0	0	0	0	0	0	0	0	0	0	0	0	0	0	0	0	0	0	0	0	0	0	0	0	0	0	0	0	0
Dry Kpong_b	Dry	Kpong	S2	0	0	0	0	0	0	0	0	0	0	0	0	0	0	0	0	0	0	0	0	0	0	0	0	0	0	0	0	0	0
Dry Kpong_c	Dry	Kpong	S3	0	0	0	0	0	0	0	0	0	0	0	0	0	0	0	0	0	0	0	0	0	0	0	0	0	0	0	0	0	0
Dry AkuseCanal_a	Dry	AkuseCanal	S1	0	0	0	0	0	0	0	0	0	0	0	0	0	0	0	0	0	0	0	0	0	0	0	0	8.8	0	0	0	0	0
Dry AkuseCanal_b	Dry	AkuseCanal	S2	0	0	0	0	0	0	0	0	0	0	0	0	0	0	0	0	0	0.4	0	0	0	0	0	0	0	0	0	0	0	0
Dry AkuseCanal_c	Dry	AkuseCanal	S3	0	0	0	0	0	0	0	0	0	0	0	0	0	0	0	0	0	0	0	0	0	0	0	0	0	0	0	0	0	0
Dry Akuse Bridge_a	Dry	AkuseBridge	S1	0	0	0	0	0	0	0	0	0	0	0	0	0	0	0	0	0	0	0	0	0	0	0	0	0	0	0	0	0	0
Dry Akuse Bridge_b	Dry	AkuseBridge	S2	0	0	0	0	0	0	0	0	0	0	0	0	0	0	0	0	0	0	0	0	0	0	0	0	0	0	0	0	0	0
Dry Akuse Bridge_c	Dry	AkuseBridge	S3	0	0	0	0	0	0	0	0	0	0	0	0	0	0	0	0	0	0	0	0	0	0	0	0	0	0	0	0	0	0
Dry Akuse sand winning_a	Dry	AkuseSand	S1	0	0	0	0	0	0	0	0	0	0	0	0	0	0	0	0	0	0	0	0	0	0	0	0	0	0	0	0	0	0
Dry Akuse sand winning_b	Dry	AkuseSand	S2	0	0	0	0	0	0	0	0	0	0	0	0	0	0	0	0	0	0	0	0	0	0	0	0	0	0	0	0	0	0
Dry Akuse sand winning_c	Dry	AkuseSand	S3	0	0	0	0	0	0	0	0	0	0	0	0	0	0	0	0	0	0	0	0	0	0	0	0	0	0	0	0	0	0
Wet sedorm 1_a	Wet	Sedorm1	S4	0	0	0	0	0	0	0	0	0	0	0	0	0	0	0	0	0	0	0	0	0	0	0	0	0	0	0	0	0	0
Wet sedorm 1_b	Wet	Sedorm1	S5	0	0	0	0	0	0	0	0	0	0	0	0	0	0	0	0	0	0	0	0	0	0	0	0	0	0	0	0	0	0
Wet sedorm 1_c	Wet	Sedorm1	S6	0	0	0	0	0	0	0	0	0	0	0	0	0	0	0	0	0	0	0	0	0	0	0	0	0	0	0	0	0	0
Wet sedorm 2_a	Wet	Sedorm2	S4	0	0	0	0	0	0	0	0	0	0	0	0	0	0	0	0	0	0	0	0	0	0	0	0	0	0	0	0	0	0
Wet sedorm 2_b	Wet	Sedorm2	S5	0	0	0	0	0	0	0	0	0	0	0	0	0	0	0	0	0	0	0	0	0	0	0	0	0	0	0	0	0	0
Wet sedorm 2_c	Wet	Sedorm2	S6	0	0	0	0	0	0	0	0	0	0	0	0	0	0	0	0	0	0	0	0	0	0	0	0	0	0	0	0	0	0
Wet marine _a	Wet	Marine	S4	0	0	0	0	0	0	0	0	0	0	0	0	0	0	0	0	0	1	0	0	0	0	0	0	0	0	0	0	0	0
Wet marine _b	Wet	Marine	S5	0	0	0	0	0	0	0	0	0	0	0	0	0	0	0	0	0	0	0	0	0	0	0	0	0	0	0	0	0	0
Wet marine _c	Wet	Marine	S6	0	0	0	0	0	0	0	0	0	0	0	0	0	0	0	0	0	0	0	0	0	0	0	0	0	0	0	0	0	0
Wet WRI_a	Wet	WRI	S4	0	0	0	0	0	0	0	0	0	0	0	0	0	0	0	0	0	0	0	0	0	0	0	0	0	0	0	0	0	0
Wet WRI_b	Wet	WRI	S5	0	0	0	0	0	0	0	0	0	0	0	0	0	0	0	0	0	0	0	0	0	0	0	0	0	0	0	0	0	0
Wet WRI_c	Wet	WRI	S6	0	0	0	0	0	0	0	0	0	0	0	0	0	0	0	0	0	0	0	0	0	0	0	0	0	0	0	0	0	0
Wet ATL_a	Wet	ATL	S4	0	0	0	0	0	0	0	0	0	0	0	0	0	0	0	0	0	0	0	0	0	0	0	0	0	0	0	0	0	0
Wet ATL_b	Wet	ATL	S5	0	0	0	0	0	0	0	0	0	0	0	0	0	0	0	0	0	0	0	0	0	0	0	0	0	0	0	0	0	0
Wet ATL_c	Wet	ATL	S6	0	0	0	0	0	0	0	0	0	0	0	0	0	0	0	0	0	0	0	0	0	0	0	0	0	0	0	0	0	0
Wet ADI lake_a	Wet	ADIlake	S4	0	0	0	0	0	0	0	0	0	0	0	0	0	0	0	0	0	0	0	0	0	0	0	0	0	0	0	0	0	0
Wet ADI lake_b	Wet	ADIlake	S5	0	0	0	0	0	0	0	0	0	0	0	0	0	0	0	0	0	0	0	0	0	0	0	0	0	0	0	0	0	0
Wet ADI lake_c	Wet	ADIlake	S6	0	0	0	0	0	0	0	0	0	0	0	0	0	0	0	0	0	0	0	0	0	0	0	0	0	0	0	0	0	0
Wet Kpong_a	Wet	Kpong	S4	0	0	0	0	0	0	0	0	0	0	0	0	0	0	0	0	0	0	0	0	0	0	0	0	0	0	0	0	0	0
Wet Kpong_b	Wet	Kpong	S5	0	0	0	0	0	0	0	0	0	0	0	0	0	0	0	0	0	0	0	0	0	0	0	0	0	0	0	0	0	0
Wet Kpong_c	Wet	Kpong	S6	0	0	0	0	0	0	0	0	0	0	0	0	0	0	0	0	0	0	0	0	0	0	0	0	0	0	0	0	0	0
Wet Akuse canal_a	Wet	AkuseCanal	S4	0	0	0	0	0	0	0	0	0	0	0	0	0	0	0	0	0	0	0	0	0	0	0	0	0	0	0	0	0	0
Wet Akuse canal_b	Wet	AkuseCanal	S5	0	0	0	0	0	0	0	0	0	0	0	0	0	0	0	0	0	0	0	0	0	0	0	0	0	0	0	0	0	0
Wet Akuse canal_c	Wet	AkuseCanal	S6	0	0	0	0	0	0	0	0	0	0	0	0	0	0	0	0	0	0	0	0	0	0	0	0	0	0	0	0	0	0
Wet Akuse bridge_a	Wet	AkuseBridge	S4	0	0	0	0	0	0	0	0	0	0	0	0	0	0	0	0	0	0	0	0	0	0	0	0	0	0	0	0	0	0
Wet Akuse bridge_b	Wet	AkuseBridge	S5	0	0	0	0	0	0	0	0	0	0	0	0	0	0	0	0	0	0	0	0	0	0	0	0	0	0	0	0	0	0
Wet Akuse bridge_c	Wet	AkuseBridge	S6	0	0	0	0	0	0	0	0	0	0	0	0	0	0	0	0	0	0	0	0	0	0	0	0	0	0	0	0	0	0
Wet Akuse sand winning_a	Wet	AkuseSand	S4	0	0	0	0	0	0	0	0	0	0	0	0	0	0	0	0	0	0	0	0	0	0	0	0	0	0	0	0	0	0
Wet Akuse sand winning_b	Wet	AkuseSand	S5	0	0	0	0	0	0	0	0	0	0	0	0	0	0	0	0	0	0	0	0	0	0	0	0	0	0	0	0	0	0
Wet Akuse sand winning_c	Wet	AkuseSand	S6	0	0	0	0	0	0	0	0	0	0	0	0	0	0	0	0	0	0	0	0	0	0	0	0	0	0	0	0	0	0

## Sheet: Text SI 5
Text SI 5 Water sample extraction and analysis for pesticide(s).
Pesticide samples (water) were analyzed at the Pesticide Residue Laboratory of the Ghana Standards Authority. Liquid-liquid extraction method was used to extract pesticides from the water samples. The 1-L sample water was filtered (whatman binder-free glass microﬁber ﬁlter (GF/D, pore size: 2.7μm, Fisher Scientiﬁc, Pittsburgh, PA, USA)) and transferred into a 2 L capacity separatory funnel and 30…
A Varian CP-3800 Gas Chromatograph (Varian Associates Inc. USA) equipped with an on-column injector and electron capture detector (ECD) was used to determine pesticide concentrations. 1 μL aliquots of sample extract was injected and the separation was performed on a fused silica gel capillary column (VF- 5 ms 30 m * 0.25 mm id, 0.25 μm film thickness). The carrier gas was ultra-pure nitrogen at f…
Chromatographic separations for organophosphates was performed with a capillary column coated with VF-1701ms (30 m, 0.25 mm, 0.25 mm film thickness). The carrier gas was nitrogen at a flow rate of 2.0 mL/ min, while hydrogen (14 mL/min), air 1 (17 mL/min) and air 2 (10 (mL/min) were used for the detector. The injector (splitless mode) and PFPD temperatures were held at 270 and 300 oC, respectivel…
The quality of the measurements of the organochlorine, synthetic pyrethroids and organophosphates pesticide concentrations were assured through the analysis of solvent blanks, procedure blanks and duplicate samples. All reagents used during the analysis were exposed to same extraction procedures and subsequently run to check for interfering substances. In the blank for each extraction procedure n…
